# Supplementary material for: No Promoter Left Behind (NPLB): learn de novo promoter architectures from genome-wide transcription start sites
Source: Bioinformatics. 2015 Nov 2;32(5):779–81. doi: 10.1093/bioinformatics/btv645 (PMC4795619; doi:10.1093/bioinformatics/btv645)
Supplement: Supplementary Data [file btv645_supplementary_data.zip]

Archive with 7 entries (7 files):
- FigureS5.pdf
- TableS1.pdf
- FigureS3.pdf
- FigureS4.pdf
- btv645-supplementaryInfo.pdf
- FigureS2.pdf
- FigureS1.pdf
